# Supplementary material for: Highly structured genetic diversity of Bixa orellana var. urucurana, the wild ancestor of annatto, in Brazilian Amazonia
Source: PLoS One. 2018 Jun 6;13(6):e0198593. doi: 10.1371/journal.pone.0198593 (PMC5991381; doi:10.1371/journal.pone.0198593)
Supplement: S1 Table — (TXT) [file pone.0198593.s001.txt]

S1 Table. SSR data for each Bixa orellana var. urucurana individual and populations
350_1_Inpa	Almeirin	255	255	0	0	237	237	249	249	0	0	279	285	0	0	265	265	0	0	246	246	338	338	0	0	313	313	236	238	266	266	0	0
350_2_Inpa	Almeirin	253	253	202	202	237	237	0	0	246	246	279	279	0	0	257	265	175	175	246	246	310	310	216	216	303	303	236	238	266	266	0	0
350_3_Inpa	Almeirin	249	249	202	202	237	237	0	0	236	236	279	279	0	0	261	265	171	171	246	246	298	298	216	216	303	303	236	236	266	266	317	317
350_4_Inpa	Almeirin	253	253	202	202	237	237	239	249	244	250	269	269	0	0	261	261	173	173	246	246	296	302	216	216	0	0	238	238	266	266	0	0
S149_Selv_H07	Ariquemes	249	249	236	236	253	253	233	241	244	244	259	259	188	188	249	259	171	171	244	250	300	300	232	234	301	301	236	236	266	270	0	0
S151_Selv_A08	Ariquemes	249	253	240	240	243	243	241	241	244	244	259	259	176	176	259	263	171	171	244	250	0	0	234	234	0	0	244	244	266	266	0	0
S152_Selv_B08	Ariquemes	249	249	236	236	0	0	255	255	244	244	259	259	176	188	249	259	171	175	0	0	300	300	232	232	303	303	0	0	268	268	0	0
S153_Selv_C08	Ariquemes	249	249	236	236	243	253	255	255	244	244	259	259	176	188	249	259	171	175	244	250	300	300	232	232	303	311	238	238	266	266	0	0
S154_Selv_D08	Ariquemes	249	253	240	242	253	263	241	249	232	244	259	259	188	198	249	259	171	171	244	250	300	300	0	0	301	307	0	0	266	268	0	0
S155_Selv_E08	Ariquemes	249	253	240	242	253	263	179	241	232	244	259	291	188	198	249	259	171	171	244	250	300	300	0	0	293	293	0	0	266	268	0	0
S156_Selv_F08	Ariquemes	249	253	240	242	253	263	241	251	232	244	259	259	188	198	249	259	171	171	244	250	300	300	0	0	0	0	244	244	266	268	0	0
S157_Selv_G08	Ariquemes	249	253	240	242	243	259	241	251	232	232	259	259	176	192	249	263	171	171	244	250	300	300	232	232	0	0	0	0	266	270	0	0
S158_Selv_H08	Ariquemes	249	253	236	236	243	243	241	251	244	244	259	259	176	176	259	263	171	171	244	250	300	300	234	234	0	0	238	238	268	268	0	0
S159_Selv_A09	Ariquemes	249	253	240	242	243	259	241	241	242	242	259	291	176	192	247	263	171	175	244	250	300	300	234	234	0	0	0	0	266	266	0	0
S160_Selv_B09	Ariquemes	249	253	236	242	243	243	213	249	250	250	259	291	176	178	249	259	171	175	244	250	294	294	234	234	303	303	0	0	268	270	0	0
S161_Selv_C09	Ariquemes	249	253	236	242	0	0	213	241	242	242	259	259	192	198	249	259	171	175	244	250	0	0	234	234	0	0	242	242	266	266	0	0
S162_Selv_D09	Ariquemes	249	253	240	240	253	259	179	179	242	244	259	259	188	192	245	249	171	171	244	250	300	300	234	234	0	0	0	0	270	270	0	0
S163_Selv_E09	Ariquemes	249	249	240	242	253	259	179	213	244	244	259	259	188	192	259	259	171	175	244	250	294	300	234	234	0	0	238	238	268	270	303	303
S164_Selv_F09	Ariquemes	249	253	240	242	253	253	241	241	242	242	259	259	188	188	245	249	171	171	246	248	302	304	232	234	0	0	238	238	266	270	0	0
S165_Selv_G09	Ariquemes	249	249	238	238	243	253	241	241	248	248	259	259	176	188	249	259	171	171	244	250	0	0	232	234	299	303	238	238	268	268	0	0
S166_Selv_H09	Ariquemes	249	253	238	242	243	263	241	241	248	248	259	259	176	198	249	259	171	171	244	250	300	300	234	234	303	303	238	238	268	268	0	0
S167_Selv_A10	Ariquemes	249	253	238	242	243	263	241	241	248	248	259	259	176	198	249	259	171	171	244	250	0	0	234	234	299	319	0	0	266	268	311	311
S168_SELV_E11	BJT	255	255	204	204	237	253	241	241	236	262	261	269	204	204	251	259	173	177	246	250	292	302	242	242	305	305	236	236	264	264	305	305
S169_SELV_F11	BJT	255	259	204	204	237	253	239	239	248	248	267	271	204	204	249	251	173	173	250	250	0	0	216	218	295	295	236	238	264	266	303	303
S170_SELV_G11	BJT	251	251	204	204	249	249	239	241	262	262	261	267	204	204	247	249	171	177	250	250	302	302	216	218	295	305	236	236	264	266	305	311
S171_SELV_H11	BJT	255	259	204	204	237	253	239	239	248	248	267	271	204	204	249	251	173	173	250	250	290	306	216	218	295	295	236	238	264	266	303	303
S172_SELV_A12	BJT	255	255	204	204	249	253	239	239	260	260	273	273	204	204	247	253	173	177	244	250	290	296	216	260	0	0	238	238	264	266	303	307
S173_SELV_B12	BJT	255	255	204	204	239	259	235	239	270	270	271	273	204	204	249	253	171	173	250	250	296	296	216	216	0	0	236	236	264	266	303	307
S174_SELV_C12	BJT	255	255	204	204	239	259	235	239	270	270	271	273	204	204	249	253	171	173	250	250	296	296	216	216	305	305	236	236	0	0	303	307
S100_selv	Cabixi	253	253	216	234	243	253	179	179	246	246	259	259	182	186	247	255	0	0	248	256	306	306	216	226	313	337	238	238	268	268	303	303
S101_selv	Cabixi	253	253	0	0	243	243	179	179	244	244	259	259	0	0	247	255	0	0	248	256	0	0	0	0	313	337	238	238	268	268	303	303
S102_selv	Cabixi	253	253	216	234	243	253	179	179	244	244	259	259	176	176	247	255	0	0	248	256	0	0	0	0	313	337	238	238	270	270	303	303
S65_selv	Cabixi	249	253	216	216	243	243	233	233	246	246	259	259	182	198	249	259	0	0	250	260	0	0	202	216	311	311	238	238	0	0	303	309
S67_selv	Cabixi	249	253	216	216	243	253	221	223	246	246	259	259	182	198	249	259	0	0	250	260	0	0	202	216	311	313	238	238	268	268	309	309
S68_selv	Cabixi	249	253	216	244	243	243	241	241	246	246	259	259	176	182	247	259	0	0	248	260	0	0	202	216	311	319	238	238	268	268	295	295
S69_selv	Cabixi	253	255	244	244	243	243	233	233	244	246	259	259	182	198	247	259	0	0	248	260	302	302	0	0	291	311	238	238	268	270	291	309
S70_selv	Cabixi	253	255	216	216	243	243	211	233	244	246	0	0	182	182	247	249	0	0	248	250	306	306	214	216	311	313	238	238	268	270	301	301
S71_selv	Cabixi	249	253	216	244	243	253	241	241	244	244	259	259	176	182	247	259	0	0	248	260	306	306	202	216	311	319	238	238	268	268	295	295
S72_selv	Cabixi	249	253	244	244	243	253	241	241	246	246	0	0	176	178	247	247	0	0	248	248	298	298	214	216	291	307	238	238	268	270	303	309
S73_selv	Cabixi	249	253	216	244	243	243	241	241	246	246	259	259	176	182	247	259	0	0	248	260	0	0	202	216	311	319	238	238	268	268	295	295
S74_selv	Cabixi	249	253	0	0	243	243	0	0	246	246	259	259	182	182	247	259	0	0	248	260	0	0	202	216	311	319	0	0	268	268	0	0
S75_selv	Cabixi	249	255	240	244	243	243	0	0	246	246	259	259	182	182	259	261	0	0	260	262	0	0	226	236	307	311	238	238	268	270	291	291
S76_selv	Cabixi	253	255	216	216	243	253	221	223	246	246	259	259	176	182	247	259	0	0	248	260	304	304	216	226	291	297	238	238	268	268	309	309
S77_selv	Cabixi	249	253	216	216	243	243	233	233	246	246	259	259	182	182	261	261	0	0	262	262	294	306	216	216	307	311	238	238	268	268	303	303
S78_selv	Cabixi	249	253	216	216	243	253	221	223	246	246	259	259	182	198	249	259	0	0	250	260	0	0	202	216	311	313	238	238	268	268	309	309
S79_selv	Cabixi	249	253	216	216	243	253	221	223	246	246	259	259	182	198	249	259	0	0	250	260	298	306	202	216	311	313	238	238	268	268	309	309
S80_selv	Cabixi	249	253	216	240	243	243	233	233	246	246	259	259	182	182	247	259	0	0	248	260	298	298	216	236	307	307	238	238	268	268	303	303
S81_selv	Cabixi	249	249	216	216	243	243	201	201	246	246	259	259	178	178	247	251	0	0	248	252	298	298	202	226	307	307	238	238	268	268	289	291
S82_selv	Cabixi	249	253	216	240	243	243	233	233	246	246	259	259	182	182	247	259	0	0	248	260	298	298	216	236	307	307	238	238	268	268	303	303
S83_selv	Cabixi	249	253	216	240	243	257	233	233	246	246	259	259	182	182	247	259	0	0	248	260	302	302	216	236	307	307	238	238	268	268	303	303
S84_selv	Cabixi	249	253	0	0	243	253	233	233	246	246	259	259	182	182	247	259	0	0	248	260	298	298	216	236	307	307	238	238	268	268	303	303
S85_selv	Cabixi	249	253	216	216	243	243	201	201	246	246	259	259	176	198	247	259	0	0	248	260	0	0	202	214	291	307	238	238	268	270	295	295
S86_selv	Cabixi	249	255	216	244	243	253	179	241	244	246	259	259	182	198	247	259	0	0	248	260	306	306	226	236	311	319	238	238	268	270	303	303
S87_selv	Cabixi	249	253	216	240	243	253	0	0	246	246	259	259	176	178	255	259	0	0	254	260	298	298	202	216	307	319	238	238	268	268	0	0
S88_selv	Cabixi	249	253	216	244	243	253	201	201	244	246	0	0	182	198	259	259	0	0	260	260	0	0	202	216	307	319	238	238	268	270	295	309
S89_selv	Cabixi	249	249	216	216	243	243	233	233	244	244	259	259	182	198	247	259	0	0	248	260	0	0	202	236	307	311	238	238	268	268	303	303
S90_selv	Cabixi	249	249	0	0	243	253	201	201	244	246	259	259	182	198	259	259	0	0	260	260	0	0	216	236	291	307	238	238	268	268	303	309
S91_selv	Cabixi	253	255	244	244	0	0	179	179	246	246	259	259	182	182	247	261	0	0	248	262	0	0	216	226	311	311	238	238	268	270	303	303
S92_selv	Cabixi	249	253	216	250	243	243	201	201	246	246	259	259	176	176	247	259	0	0	248	260	0	0	202	222	291	307	238	238	268	270	301	301
S93_selv	Cabixi	249	249	216	216	243	253	233	233	0	0	259	259	182	198	259	259	0	0	260	260	306	306	202	236	311	319	238	238	268	268	309	309
S94_selv	Cabixi	249	249	216	216	243	257	233	233	244	244	259	259	182	182	259	259	0	0	260	260	298	306	202	236	307	311	238	238	268	268	303	309
S95_selv	Cabixi	249	249	216	216	243	243	0	0	244	244	0	0	0	0	259	259	0	0	260	260	0	0	202	236	307	311	238	238	268	268	303	303
S96_selv	Cabixi	249	253	216	216	243	243	179	179	244	244	259	259	182	194	255	259	0	0	254	260	0	0	216	226	337	337	238	238	268	270	303	303
S97_selv	Cabixi	249	253	216	216	243	253	179	249	246	246	259	259	180	192	255	259	0	0	254	260	0	0	216	226	337	337	238	238	268	270	303	303
S98_selv	Cabixi	249	253	0	0	243	253	179	249	244	246	259	259	182	186	255	259	0	0	256	260	0	0	216	226	337	337	238	238	266	268	303	303
S99_selv	Cabixi	253	253	216	234	243	253	179	249	244	246	259	259	194	194	247	255	0	0	248	254	0	0	216	226	313	337	238	238	268	268	303	303
S103_Selv_A03	Cabixi	253	253	216	216	261	261	179	249	231	231	259	259	194	194	259	263	169	175	250	256	0	0	216	226	0	0	0	0	268	268	0	0
S104_Selv_B03	Cabixi	253	253	216	216	243	261	233	241	244	244	259	279	176	194	245	261	175	175	256	256	298	298	226	226	0	0	0	0	268	270	313	313
S105_Selv_C03	Cabixi	253	255	216	240	243	261	213	213	232	232	259	279	176	194	247	247	171	175	256	256	302	302	216	224	0	0	238	238	268	268	313	313
S106_Selv_D03	Cabixi	249	253	222	244	243	261	213	213	232	232	259	279	176	194	245	245	175	175	256	256	298	298	226	238	311	311	238	238	268	268	305	305
S107_Selv_E03	Cabixi	249	255	216	242	249	249	179	233	232	232	279	279	0	0	247	261	173	173	256	256	0	0	216	226	0	0	238	238	268	268	303	305
S108_Selv_F03	Cabixi	253	255	216	244	243	261	233	233	232	232	279	295	176	194	247	247	175	175	246	246	298	298	216	226	293	293	238	238	268	268	303	305
S109_Selv_G03	Cabixi	253	255	216	244	243	261	213	233	232	232	279	279	176	194	261	261	171	175	256	256	298	298	226	226	299	299	238	238	268	268	295	295
S110_Selv_H03	Cabixi	253	255	216	240	243	261	213	213	232	232	259	259	176	194	247	247	171	175	256	256	302	302	216	224	291	291	238	238	268	268	295	313
S32_selv	Cerejeiras	249	249	216	216	0	0	247	247	246	246	259	259	182	182	247	261	0	0	248	262	294	294	232	232	291	299	238	238	268	268	303	303
S33_selv	Cerejeiras	249	249	216	216	243	243	0	0	246	246	259	261	198	198	251	261	0	0	252	262	294	298	238	238	311	319	238	238	268	268	309	309
S34_selv	Cerejeiras	249	249	216	252	243	243	0	0	246	246	259	259	182	182	247	259	0	0	248	260	0	0	216	232	311	311	238	238	268	270	303	319
S35_selv	Cerejeiras	249	255	216	244	0	0	0	0	244	246	291	291	182	194	247	259	0	0	248	260	0	0	216	216	291	291	0	0	268	270	303	303
S36_selv	Cerejeiras	249	249	216	216	243	243	0	0	244	246	259	259	194	194	247	251	0	0	248	252	302	302	0	0	291	311	238	238	268	268	303	303
S37_selv	Cerejeiras	249	255	216	244	243	243	201	233	244	244	259	263	0	0	251	259	0	0	252	260	308	308	216	222	291	311	238	238	268	268	303	303
S38_selv	Cerejeiras	249	255	216	244	243	243	201	233	246	246	259	263	0	0	251	259	0	0	252	260	308	308	216	222	291	311	238	238	0	0	303	303
S39_selv	Cerejeiras	249	253	240	250	243	243	0	0	246	246	259	0	0	0	247	247	0	0	248	248	0	0	216	216	293	311	0	0	268	270	319	319
S40_selv	Cerejeiras	249	255	0	0	243	243	201	233	246	246	259	263	198	198	251	259	0	0	252	260	308	308	216	222	291	311	238	238	268	268	303	303
S41_selv	Cerejeiras	249	249	216	216	243	243	179	249	246	246	259	263	182	182	247	251	0	0	248	252	294	302	216	232	319	321	238	238	0	0	295	295
S42_selv	Cerejeiras	249	249	216	216	243	253	179	249	246	246	259	259	180	180	247	259	0	0	248	260	294	294	0	0	311	319	238	238	268	268	291	301
S43_selv	Cerejeiras	255	255	216	216	0	0	213	213	246	246	259	259	176	194	247	261	0	0	248	262	298	298	236	238	291	297	238	238	270	270	295	309
S44_selv	Cerejeiras	249	253	0	0	0	0	201	201	244	246	263	263	194	194	247	249	0	0	248	250	298	308	216	216	291	319	238	238	268	270	309	309
S45_selv	Cerejeiras	249	255	0	0	245	245	179	179	244	244	0	0	0	0	247	259	0	0	248	260	302	302	0	0	291	311	238	238	270	270	0	0
S46_selv	Cerejeiras	249	249	216	216	245	245	249	249	244	244	259	259	176	176	247	259	0	0	248	260	0	0	236	238	291	311	238	238	270	270	301	311
S47_selv	Cerejeiras	249	253	240	250	0	0	0	0	244	244	261	261	0	0	247	261	0	0	248	262	0	0	214	232	291	311	238	238	268	270	0	0
S48_selv	Cerejeiras	249	249	216	240	243	243	179	179	244	246	0	0	0	0	259	259	0	0	260	260	0	0	232	236	291	311	238	238	268	270	303	303
S49_selv	Cerejeiras	249	253	0	0	243	243	201	201	244	244	259	263	182	194	247	247	0	0	248	248	298	298	216	232	291	319	238	238	0	0	0	0
S50_selv	Cerejeiras	249	253	244	244	243	253	179	249	246	246	0	0	176	182	249	259	0	0	250	260	306	310	216	216	311	311	238	238	268	270	295	295
S51_selv	Cerejeiras	249	253	216	230	243	243	179	247	246	246	259	259	180	194	247	259	0	0	248	260	0	0	216	232	293	293	238	238	268	268	301	319
S52_selv	Cerejeiras	249	249	216	230	243	253	179	247	244	246	263	263	182	186	247	259	0	0	248	260	306	310	216	236	291	331	238	238	268	270	295	295
S53_selv	Cerejeiras	249	249	216	230	243	259	179	247	244	246	263	263	182	186	247	259	0	0	248	260	306	310	216	236	291	331	236	238	268	270	295	295
S54_selv	Cerejeiras	249	255	216	244	243	253	179	249	244	246	0	0	182	194	247	259	0	0	248	260	296	296	216	236	291	331	236	238	268	270	303	303
S55_selv	Cerejeiras	249	253	216	244	243	243	247	247	246	246	259	259	194	198	249	259	0	0	250	260	308	308	216	216	291	319	238	238	268	270	303	303
S56_selv	Cerejeiras	249	249	240	240	243	243	201	201	246	246	259	263	176	182	249	259	0	0	250	260	298	298	216	232	305	327	238	238	268	268	301	309
S58_selv	Cerejeiras	249	249	0	0	243	243	201	201	246	246	259	263	176	182	249	259	0	0	250	260	298	298	216	232	305	327	238	238	268	268	301	309
S59_selv	Cerejeiras	0	0	216	216	0	0	179	241	0	0	259	259	182	182	247	249	0	0	248	250	294	294	216	216	291	331	238	238	0	0	303	303
S60_selv	Cerejeiras	249	253	240	240	243	243	213	213	246	246	259	259	176	182	247	259	0	0	248	260	0	0	214	216	291	311	238	238	268	270	295	295
S61_selv	Cerejeiras	249	249	244	254	243	243	201	201	246	246	259	259	176	176	247	261	0	0	248	262	302	302	0	0	291	291	238	238	268	268	295	295
S62_selv	Cerejeiras	249	253	216	240	243	243	201	201	244	244	259	259	194	194	247	259	0	0	248	260	0	0	216	216	313	313	238	238	268	270	309	319
S63_selv	Cerejeiras	249	253	216	240	243	243	201	201	244	244	259	259	194	194	247	259	0	0	248	260	0	0	216	216	313	313	238	238	268	270	309	319
S64_selv	Cerejeiras	249	249	0	0	0	0	201	201	246	246	259	259	176	176	247	261	0	0	248	262	0	0	216	236	291	291	238	238	268	268	295	295
M10_selv	Corumbiara	249	253	216	216	243	253	213	213	246	246	259	261	182	182	255	255	0	0	254	254	298	310	214	236	291	297	238	238	268	268	303	309
M11_selv	Corumbiara	253	253	216	216	243	243	213	213	244	246	259	261	182	182	245	255	0	0	244	254	294	294	202	236	305	319	238	238	268	268	295	295
M12_selv	Corumbiara	249	249	252	252	243	243	213	213	244	246	259	261	182	194	255	259	0	0	254	260	294	310	236	236	291	291	236	238	268	270	303	303
M13_selv	Corumbiara	249	249	240	244	243	253	213	213	246	246	259	261	180	198	245	249	0	0	244	250	0	0	216	216	291	291	238	238	268	270	0	0
M14_selv	Corumbiara	0	0	240	240	243	243	213	213	246	246	259	259	176	198	259	259	0	0	260	260	298	298	216	226	337	343	238	238	268	270	303	311
M15_selv	Corumbiara	253	253	216	240	243	253	179	213	246	246	259	259	176	176	259	263	0	0	260	264	302	302	216	232	293	337	238	238	268	268	303	303
M1_selv		Corumbiara	249	249	240	250	0	0	179	201	244	246	259	259	180	180	247	255	0	0	246	254	296	296	216	236	291	319	238	238	270	270	303	303
M2_selv		Corumbiara	249	253	240	250	245	245	179	179	246	246	259	259	182	182	245	247	0	0	244	246	294	294	214	216	299	299	238	238	268	268	301	301
M3_selv		Corumbiara	249	249	216	240	0	0	0	0	244	246	259	259	182	182	245	247	0	0	244	248	294	294	214	236	299	299	238	238	268	270	303	303
M4_selv		Corumbiara	253	255	216	244	243	253	179	213	246	246	259	263	182	182	247	259	0	0	248	260	302	302	232	236	337	337	238	238	268	270	327	327
M5_selv		Corumbiara	249	253	0	0	243	253	179	179	246	246	259	259	182	182	0	0	0	0	0	0	296	298	214	216	299	299	238	238	268	270	303	303
M6_selv		Corumbiara	249	249	0	0	243	243	213	213	246	246	259	259	182	198	247	259	0	0	248	260	294	298	214	226	299	319	238	238	268	270	303	303
M7_selv		Corumbiara	249	249	216	244	0	0	213	213	244	246	259	259	180	198	255	255	0	0	254	254	0	0	236	238	305	305	0	0	268	270	303	303
M8_selv		Corumbiara	249	253	216	240	243	243	221	241	244	246	259	259	182	186	247	255	0	0	248	254	296	296	216	226	299	319	238	238	270	270	301	309
M9_selv		Corumbiara	249	253	216	244	243	243	213	213	244	244	259	259	182	186	245	261	0	0	246	262	298	298	236	236	319	337	236	238	268	270	303	303
S16_selv	Corumbiara	249	253	216	240	243	243	213	213	246	246	259	259	176	194	259	263	0	0	260	264	0	0	216	232	293	337	238	238	268	268	303	311
S17_selv	Corumbiara	249	253	240	240	243	243	213	221	246	246	261	261	176	194	245	259	0	0	246	260	302	302	214	222	319	319	238	238	268	268	303	303
S18_selv	Corumbiara	249	253	248	248	243	243	179	201	246	246	259	263	176	176	247	263	0	0	248	264	0	0	214	216	293	299	238	238	268	268	303	303
S19_selv	Corumbiara	249	249	240	248	0	0	201	213	246	246	259	259	194	198	247	259	0	0	248	260	298	298	222	226	0	0	238	238	268	270	303	303
S20_selv	Corumbiara	249	253	216	240	245	245	179	179	244	246	259	259	176	176	247	259	0	0	248	260	306	306	222	222	291	291	236	238	268	270	303	303
S21_selv	Corumbiara	249	253	240	252	245	245	201	201	246	246	259	259	176	198	259	259	0	0	260	260	0	0	214	222	337	337	238	238	268	270	301	311
S22_selv	Corumbiara	253	255	250	250	0	0	213	213	246	246	259	261	198	198	245	259	0	0	246	260	0	0	214	222	305	337	238	238	268	270	303	309
S23_selv	Corumbiara	249	253	216	240	243	243	213	213	0	0	0	0	194	194	259	263	0	0	260	264	294	294	216	236	337	337	236	238	268	268	319	319
S24_selv	Corumbiara	249	255	216	216	243	253	179	179	244	244	259	259	176	198	247	247	0	0	248	248	294	302	222	226	299	299	238	238	268	270	319	327
S25_selv	Corumbiara	249	249	0	0	253	253	179	213	244	244	0	0	176	194	247	263	0	0	248	264	302	302	216	222	293	293	238	238	268	270	319	319
S31_selv	Corumbiara	253	253	216	216	243	243	201	201	246	246	259	259	182	186	259	261	0	0	260	262	298	298	216	222	291	319	238	238	268	270	303	303
S123_Selv_D05	JI_Parana	253	253	240	240	255	259	241	241	232	244	259	261	190	192	257	259	171	171	244	244	296	310	226	226	0	0	238	238	268	270	313	313
S124_Selv_E05	JI_Parana	249	253	240	240	253	253	249	249	232	246	259	261	0	0	249	249	171	171	246	246	300	300	234	234	297	297	238	238	0	0	295	313
S125_Selv_F05	JI_Parana	253	253	236	236	249	255	241	241	232	232	259	261	182	190	259	259	171	175	244	244	296	310	232	234	305	305	238	238	268	268	295	313
S127_Selv_H05	JI_Parana	253	253	236	236	253	253	233	249	244	254	259	261	188	190	249	263	171	171	244	244	300	300	226	226	297	319	236	238	268	270	303	315
S128_Selv_A06	JI_Parana	253	253	236	240	243	253	241	249	232	244	259	261	176	188	237	247	171	171	244	248	0	0	216	234	305	305	236	238	268	268	0	0
S129_Selv_B06	JI_Parana	253	253	236	252	255	255	241	249	232	244	0	0	190	190	249	249	171	171	244	244	294	294	234	234	0	0	0	0	268	268	305	313
S130_Selv_C06	JI_Parana	249	249	240	240	243	255	241	241	256	256	259	261	176	190	249	249	171	171	244	250	298	298	0	0	299	299	238	238	268	268	305	305
S131_Selv_D06	JI_Parana	249	249	242	242	243	249	233	233	244	246	259	259	176	182	249	259	171	171	244	244	294	302	216	216	295	299	0	0	268	270	317	317
S132_Selv_E06	JI_Parana	249	249	242	242	243	249	233	233	244	246	259	259	176	182	249	259	171	171	246	246	294	302	216	216	0	0	238	238	268	270	317	317
S133_Selv_F06	JI_Parana	249	249	242	242	243	249	179	179	244	246	259	259	176	182	249	259	171	175	244	244	294	302	216	236	295	295	238	238	268	270	317	317
S134_Selv_G06	JI_Parana	249	249	242	242	243	249	233	233	244	246	259	259	176	182	249	259	171	171	246	246	294	302	216	216	295	295	238	238	268	270	317	317
S135_Selv_H06	JI_Parana	249	253	242	244	253	253	0	0	244	256	259	259	0	0	245	249	177	177	0	0	0	0	0	0	0	0	0	0	268	268	0	0
S137_Selv_A07	JI_Parana	249	249	216	240	255	255	233	233	242	242	259	259	190	190	247	263	171	175	246	246	294	302	232	232	0	0	0	0	266	266	0	0
S138_Selv_B07	JI_Parana	249	253	216	240	253	261	177	177	228	252	259	261	188	194	249	263	171	171	246	250	302	302	216	236	299	299	238	238	268	268	0	0
S139_Selv_C07	JI_Parana	249	253	240	240	253	253	233	233	230	252	259	259	188	188	249	249	171	171	246	250	0	0	232	236	299	299	0	0	268	268	0	0
S140_Selv_D07	JI_Parana	249	249	240	242	253	253	179	233	230	252	259	259	188	188	245	249	171	171	246	246	0	0	236	236	0	0	0	0	268	268	297	297
S141_Selv_E07	JI_Parana	249	249	252	252	243	253	179	179	242	242	0	0	176	188	245	249	171	171	246	246	0	0	216	236	0	0	244	244	268	270	0	0
S142_Selv_F07	JI_Parana	249	249	216	242	243	255	177	177	236	244	259	261	176	190	249	249	171	175	246	250	0	0	216	236	0	0	236	236	268	268	0	0
S147_Selv_G07	JI_Parana	253	253	242	242	253	261	233	233	0	0	259	259	188	194	249	259	171	175	246	250	0	0	236	236	295	295	238	238	268	268	0	0
233_Inpa	Monte_Alegre	253	253	202	202	253	253	253	253	246	246	267	279	0	0	249	249	173	177	246	246	294	294	216	218	303	311	238	238	266	268	301	301
234_Inpa	Monte_Alegre	253	253	202	202	259	259	223	223	248	250	269	269	0	0	247	249	171	177	246	246	296	296	216	216	311	323	238	238	266	268	0	0
233_2Inpa	Monte_Alegre	253	253	202	202	253	253	253	253	246	246	267	279	0	0	249	249	173	177	246	246	294	294	216	218	303	311	238	238	266	268	301	301
235_2Inpa	Monte_Alegre	253	253	202	202	259	259	223	223	248	250	269	269	0	0	247	249	171	177	246	246	296	296	216	216	311	323	238	238	266	268	0	0
234_2Inpa	Monte_Alegre	253	253	202	202	259	259	223	223	248	250	269	269	0	0	247	249	171	177	246	246	296	296	216	216	311	323	238	238	266	268	0	0
1_715_Inpa_B10	Mucaja�	249	253	210	244	237	237	233	249	234	244	263	263	170	170	247	249	173	173	246	246	302	302	216	216	291	303	0	0	272	272	305	305
2_715_Inpa_C10	Mucaja�	249	255	210	244	251	251	241	249	234	234	259	263	184	184	245	247	171	171	246	246	0	0	222	236	299	319	236	236	266	266	299	299
8_Inpa_D10	Mucaja�	255	255	208	244	237	237	223	223	0	0	265	265	170	170	245	245	173	173	246	246	0	0	222	222	299	299	236	238	0	0	301	301
1_INPA_A01	Mucaja�	249	249	242	244	263	263	249	249	244	244	259	259	196	198	259	259	175	175	246	246	296	296	226	226	341	341	238	238	270	270	305	305
jl1157_Inpa	Mucaja�	253	253	202	202	237	237	249	249	0	0	269	271	0	0	249	249	165	171	0	0	296	296	216	216	299	299	238	238	266	268	0	0
S113_Selv_C04	SFG	253	253	240	244	243	249	213	213	232	232	259	279	176	182	249	259	171	179	244	250	0	0	232	232	0	0	0	0	268	270	305	305
S114_Selv_D04	SFG	253	253	240	240	253	253	241	241	244	244	259	259	188	188	257	257	171	171	244	250	296	302	226	226	299	319	238	238	270	270	303	313
S115_Selv_E04	SFG	253	253	240	240	249	253	247	247	232	244	259	279	182	188	249	257	171	171	244	244	304	304	226	232	0	0	238	238	268	270	303	315
S116_Selv_F04	SFG	249	253	240	252	249	263	225	225	232	244	259	279	182	198	249	259	163	173	244	250	0	0	226	232	293	293	236	238	268	270	313	313
S117_Selv_G04	SFG	253	253	244	244	249	253	213	213	232	244	259	259	182	188	259	259	171	179	246	246	304	304	212	212	293	293	238	238	268	270	0	0
S118_Selv_H04	SFG	253	253	240	252	243	253	225	225	232	232	259	291	176	188	249	259	171	179	246	250	0	0	232	232	299	299	238	238	268	268	311	313
S119_Selv_A05	SFG	253	253	240	240	243	253	247	247	232	246	259	259	176	188	259	263	171	171	244	244	304	304	232	232	305	305	0	0	268	268	311	311
S120_Selv_B05	SFG	253	253	240	240	243	253	249	249	232	232	259	291	176	188	259	259	171	171	244	250	306	306	216	232	299	299	0	0	268	270	311	313
S121_Selv_C05	SFG	253	253	240	252	253	253	233	233	232	232	259	259	188	188	259	259	171	175	244	250	304	304	216	226	299	299	236	236	268	268	305	313
